# Supplementary material for: Potentiality of Actinomycetia Prevalent in Selected Forest Ecosystems in Assam, India to Combat Multi-Drug-Resistant Microbial Pathogens
Source: Metabolites. 2023 Aug 3;13(8):911. doi: 10.3390/metabo13080911 (PMC10456813; doi:10.3390/metabo13080911)
Supplement: Supplementary file 1 [file metabolites-13-00911-s001.zip]

Archive with 2 entries (2 files):
- supplementary figure.pdf
- Supplementary tables.pdf
